# Supplementary material for: Plasma Clearance of Coagulation Factor VIII and Extension of Its Half-Life for the Therapy of Hemophilia A: A Critical Review of the Current State of Research and Practice
Source: Int J Mol Sci. 2023 May 11;24(10):8584. doi: 10.3390/ijms24108584 (PMC10217895; doi:10.3390/ijms24108584)
Supplement: Supplementary file 1 [file ijms-24-08584-s001.zip]

Archive with 1 entries (1 files):
- ijms-2376756-supplementary.pdf
